# Supplementary material for: Circulating Exosomal miRNA Profiles in Non-Small Cell Lung Cancers
Source: Cells. 2024 Sep 17;13(18):1562. doi: 10.3390/cells13181562 (PMC11430728; doi:10.3390/cells13181562)
Supplement: Supplementary file 1 [file cells-13-01562-s001.zip]

Archive with 1 entries (1 files):
- cells-3196239-supplementary.pdf
